# Supplementary material for: Mechanistic Insights into the Protective Effects of Cryptotanshinone Against CCl4-Induced Acute Liver Injury in Mice via Network Pharmacology and Transcriptomics
Source: Biomolecules. 2025 Oct 14;15(10):1449. doi: 10.3390/biom15101449 (PMC12563509; doi:10.3390/biom15101449)
Supplement: Supplementary file 1 [file biomolecules-15-01449-s001.zip]

Archive with 1 entries (1 files):
- biomolecules-3818546-supplementary.pdf
